# Supplementary material for: ﻿ Coptishuanjiangensis, a new species of Ranunculaceae from Guangxi, China
Source: PhytoKeys. 2022 Nov 15;213:131–41. doi: 10.3897/phytokeys.213.96546 (PMC9836509; doi:10.3897/phytokeys.213.96546)
Supplement: XML Treatment for Coptis huanjiangensis [file phytokeys.213.96546-treatment1.xml]

<!DOCTYPE tp:taxon-treatment
  PUBLIC "-//TaxonX//DTD Taxonomic Treatment Publishing DTD v0 20100105//EN" "tax-treatment-NSO.dtd">
<tp:taxon-treatment xmlns:tp="http://www.plazi.org/taxpub"><tp:treatment-meta><kwd-group><label>Taxon classification</label><kwd>
                <named-content content-type="kingdom">Plantae</named-content>
              </kwd><kwd>
                <named-content content-type="order">Ranunculales</named-content>
              </kwd><kwd>
                <named-content content-type="family">Ranunculaceae</named-content>
              </kwd></kwd-group><mixed-citation publication-type="journal"><person-group><name><surname>Wang</surname><given-names>Yiheng</given-names></name><name><surname>Sun</surname><given-names>Jiahui</given-names></name><name><surname>Wang</surname><given-names>Jingyi</given-names></name><name><surname>Mao</surname><given-names>Qiang</given-names></name><name><surname>Dong</surname><given-names>Wenpan</given-names></name><name><surname>Yuan</surname><given-names>Qingjun</given-names></name><name><surname>Guo</surname><given-names>Lanping</given-names></name><name><surname>Huang</surname><given-names>Luqi</given-names></name></person-group><article-title>﻿ <italic><tp:taxon-name><tp:taxon-name-part taxon-name-part-type="genus" reg="Coptis">Coptis</tp:taxon-name-part><tp:taxon-name-part taxon-name-part-type="species" reg="huanjiangensis">huanjiangensis</tp:taxon-name-part></tp:taxon-name></italic>, a new species of <tp:taxon-name><tp:taxon-name-part taxon-name-part-type="family">Ranunculaceae</tp:taxon-name-part></tp:taxon-name> from Guangxi, China</article-title><source>PhytoKeys</source><day>15</day><month>11</month><year>2022</year><volume>213</volume><fpage>131</fpage><lpage>141</lpage><pub-id pub-id-type="doi">10.3897/phytokeys.213.96546</pub-id></mixed-citation></tp:treatment-meta><tp:nomenclature><label>﻿</label><tp:taxon-name>
              <object-id xmlns:xlink="http://www.w3.org/1999/xlink" content-type="arpha" xlink:type="simple">9E55CA0A-36A0-5B18-AD13-8B887F7FC1D3</object-id>
              <tp:taxon-name-part taxon-name-part-type="genus" reg="Coptis">Coptis</tp:taxon-name-part>
              <tp:taxon-name-part taxon-name-part-type="species" reg="huanjiangensis">huanjiangensis</tp:taxon-name-part>
              <object-id xmlns:xlink="http://www.w3.org/1999/xlink" content-type="ipni" xlink:type="simple">urn:lsid:ipni.org:names:77308125-1</object-id>
            </tp:taxon-name><tp:taxon-authority>L.Q.Huang, Q.J.Yuan &amp; Y.H.Wang</tp:taxon-authority><tp:taxon-status xmlns:xlink="http://www.w3.org/1999/xlink" xlink:type="simple">sp. nov.</tp:taxon-status><xref ref-type="fig" rid="F2">Figs 2</xref><xref ref-type="fig" rid="F3">, 3</xref></tp:nomenclature><tp:treatment-sec sec-type="diagnosis" id="SECID0E5BAE"><title>Diagnosis.</title><p><italic><tp:taxon-name><tp:taxon-name-part taxon-name-part-type="genus" reg="Coptis">Coptis</tp:taxon-name-part><tp:taxon-name-part taxon-name-part-type="species" reg="huanjiangensis">huanjiangensis</tp:taxon-name-part></tp:taxon-name></italic> is morphologically similar to <italic><tp:taxon-name><tp:taxon-name-part taxon-name-part-type="genus" reg="Coptis">C.</tp:taxon-name-part><tp:taxon-name-part taxon-name-part-type="species" reg="chinensis">chinensis</tp:taxon-name-part></tp:taxon-name></italic>, <italic><tp:taxon-name><tp:taxon-name-part taxon-name-part-type="genus" reg="Coptis">C.</tp:taxon-name-part><tp:taxon-name-part taxon-name-part-type="species" reg="deltoidei">deltoidei</tp:taxon-name-part></tp:taxon-name></italic> and <italic><tp:taxon-name><tp:taxon-name-part taxon-name-part-type="genus" reg="Coptis">C.</tp:taxon-name-part><tp:taxon-name-part taxon-name-part-type="species" reg="omeiensis">omeiensis</tp:taxon-name-part></tp:taxon-name></italic>, but it differs from these species by having notably longer petioles (15–40 cm), scapes (20–32 cm), and bigger leaf blades with lobes remote obviously.</p></tp:treatment-sec><tp:treatment-sec sec-type="material" id="SECID0EQDAE"><title>Type.</title><p>China. Guangxi: Huanjiang County, Jiuwanshan National Natural Reserve, 1082 m, <named-content xmlns:xlink="http://www.w3.org/1999/xlink" content-type="dwc:verbatimCoordinates" xlink:type="simple"><named-content content-type="geo-json" specific-use="{&#34;type&#34;:&#34;Point&#34;,&#34;coordinates&#34;:[108.641200,25.200297]}" id="NCID0EZDAE" xlink:type="simple">25°12'1.07"N, 108°38'28.32"E</named-content></named-content>, valleys, 24 January 2022, Yiheng Wang HJ220124I02 (holotype <named-content xmlns:xlink="http://www.w3.org/1999/xlink" content-type="dwc:institutional_code" xlink:title="Institute of Chinese Materia Medica, China Academy of Chinese Medical Sciences, Beijing, China" xlink:href="http://grbio.org/institution/chinese-academy-traditional-medicine" xlink:type="simple">CMMI</named-content>!, isotype <named-content xmlns:xlink="http://www.w3.org/1999/xlink" content-type="dwc:institutional_code" xlink:title="Institute of Chinese Materia Medica, China Academy of Chinese Medical Sciences, Beijing, China" xlink:href="http://grbio.org/institution/chinese-academy-traditional-medicine" xlink:type="simple">CMMI</named-content>!) (Suppl. materials <xref ref-type="supplementary-material" rid="S2">2</xref>, <xref ref-type="supplementary-material" rid="S3">3</xref>).</p></tp:treatment-sec><tp:treatment-sec sec-type="description" id="SECID0EQEAE"><title>Description.</title><p>Herbs perennial, rhizomes branched, without stolons. Leaves basal, petiole 15–40 cm, glabrous. Leaf blade ovate-triangular, 12–22 × 9–22 cm, three-sect, papery to subleathery, abaxially glabrous, adaxially nearly glabrous on veins, base cordate, margin with sparsely upturned spiny hairs; central segment petiolulate (petiole 2.5–4 cm), ovate-rhombic, 11–18 × 7–14 cm, deeply four-ten-lobed, lobes remote, ultimate lobes margin acute serrate, apex acute or obtuse; lateral segments similar to or slightly shorter than the central one, obliquely ovate, unequally two-parted. Scapes one to several, erect, longer or shorter than the leaves, 20–32 cm tall, glabrous, sulcate. Inflorescences terminal, often monochasial, five-ten-flowered; flowers small, actinomorphic, bisexual; bracts lanceolate, palmately divided. Sepals five or six, greenish or redish yellow, long ellipsoid or lanceolate, 5.5–9.0 × 1.8–3.5 mm, sparsely puberulous. Petals spatulate, 2–5 mm long, glabrous, apex rounded to obtuse, 1/3–1/2 as long as sepals. Stamens numerous, glabrous, 2–4 mm-long, outer ones slightly shorter than petals. Pistils 8–14, 3–5 mm long; follicles 4.5–9.0 mm long, stipitate; seeds ellipsoid, ca. 1–2 mm long, brown.</p><fig id="F2" position="float" orientation="portrait"><object-id xmlns:xlink="http://www.w3.org/1999/xlink" content-type="doi" xlink:type="simple">10.3897/phytokeys.213.96546.figure2</object-id><object-id xmlns:xlink="http://www.w3.org/1999/xlink" content-type="arpha" xlink:type="simple">016E8DB0-8180-59F5-8810-54EBC1596944</object-id><label>Figure 2.</label><caption><p><italic><tp:taxon-name><tp:taxon-name-part taxon-name-part-type="genus" reg="Coptis">Coptis</tp:taxon-name-part><tp:taxon-name-part taxon-name-part-type="species" reg="huanjiangensis">huanjiangensis</tp:taxon-name-part></tp:taxon-name></italic> L.Q.Huang, Q.J.Yuan &amp; Y.H.Wang, sp. nov. <bold>A</bold> habit <bold>B</bold> flower, frontal view <bold>C</bold> flower, back view <bold>D</bold> opened corolla <bold>E</bold> petals <bold>F</bold> sepals <bold>G, H</bold> follicles <bold>I</bold> inflorescence <bold>J</bold> root. Drawn by Yingbao Sun.</p></caption><graphic xmlns:xlink="http://www.w3.org/1999/xlink" xlink:href="phytokeys-213-131_article-96546__-g002.jpg" position="float" orientation="portrait" xlink:type="simple" id="oo_769793.jpg"><uri content-type="original_file" xlink:type="simple">https://binary.pensoft.net/fig/769793</uri></graphic></fig><fig id="F3" position="float" orientation="portrait"><object-id xmlns:xlink="http://www.w3.org/1999/xlink" content-type="doi" xlink:type="simple">10.3897/phytokeys.213.96546.figure3</object-id><object-id xmlns:xlink="http://www.w3.org/1999/xlink" content-type="arpha" xlink:type="simple">A8575A7D-ACFC-5875-A1CA-F2886052C964</object-id><label>Figure 3.</label><caption><p><italic><tp:taxon-name><tp:taxon-name-part taxon-name-part-type="genus" reg="Coptis">Coptis</tp:taxon-name-part><tp:taxon-name-part taxon-name-part-type="species" reg="huanjiangensis">huanjiangensis</tp:taxon-name-part></tp:taxon-name></italic> L.Q.Huang, Q.J.Yuan &amp; Y.H.Wang, sp. nov. <bold>A</bold> species habitat (Jiuwanshan National Natural Reserve, Huanjiang County, Guangxi, China) <bold>B</bold> plant in florescence stage <bold>C</bold> plant in fruiting stage <bold>D</bold> leaf, frontal and back view <bold>E</bold> margin with sparsely upturned spiny hairs <bold>F–H</bold> inflorescence and flowers <bold>I–K</bold> follicles and seeds <bold>L</bold> root. Photos by Yiheng Wang, Jingyi Wang &amp; Qiang Mao.</p></caption><graphic xmlns:xlink="http://www.w3.org/1999/xlink" xlink:href="phytokeys-213-131_article-96546__-g003.jpg" position="float" orientation="portrait" xlink:type="simple" id="oo_769794.jpg"><uri content-type="original_file" xlink:type="simple">https://binary.pensoft.net/fig/769794</uri></graphic></fig></tp:treatment-sec><tp:treatment-sec sec-type="distribution" id="SECID0EHHAE"><title>Distribution and habitat.</title><p>This species has only been found in the valleys of Jiuwanshan National Natural Reserve, Huanjiang County up until now. It grows in shaded places in valleys at 800–1200 m. a. s. l.</p></tp:treatment-sec><tp:treatment-sec sec-type="etymology" id="SECID0EMHAE"><title>Etymology.</title><p>The specific epithet is derived from the type locality, Huanjiang County, Guangxi.</p></tp:treatment-sec><tp:treatment-sec sec-type="phenology" id="SECID0ERHAE"><title>Phenology.</title><p>The species was observed flowering in February – March and fruiting in April–June.</p></tp:treatment-sec><tp:treatment-sec sec-type="notes" id="SECID0EWHAE"><title>Note.</title><p>There are seven species and one variant of <italic><tp:taxon-name><tp:taxon-name-part taxon-name-part-type="genus" reg="Coptis">Coptis</tp:taxon-name-part></tp:taxon-name></italic> distributed in China. An identification key is presented below.</p></tp:treatment-sec><tp:treatment-sec><!--Section generated to contain objects referenced in tp:taxon-treatment.--><supplementary-material xmlns:xlink="http://www.w3.org/1999/xlink" id="S2" position="float" orientation="portrait" xlink:type="simple"><object-id content-type="doi" xlink:type="simple">10.3897/phytokeys.213.96546.suppl2</object-id><object-id content-type="arpha" xlink:type="simple">C3F21FF8-6191-5D96-A511-9880F3A501E7</object-id><label>Supplementary material 2</label><caption><p>The photo of holotype stored at the <named-content content-type="dwc:institutional_code" xlink:title="Institute of Chinese Materia Medica, China Academy of Chinese Medical Sciences, Beijing, China" xlink:href="http://grbio.org/institution/chinese-academy-traditional-medicine" xlink:type="simple">CMMI</named-content> with accession number HJ220124I02</p></caption><statement content-type="dataType"><label>Data type</label><p>figure (JPG image)</p></statement><media xlink:href="phytokeys-213-131_article-96546__-s002.jpg" mimetype="image" mime-subtype="jpeg" position="float" orientation="portrait" xlink:type="simple" id="oo_769796.jpg"><uri content-type="original_file" xlink:type="simple">https://binary.pensoft.net/file/769796</uri></media><permissions><license xlink:type="simple"><license-p>This dataset is made available under the Open Database License (http://opendatacommons.org/licenses/odbl/1.0/). The Open Database License (ODbL) is a license agreement intended to allow users to freely share, modify, and use this Dataset while maintaining this same freedom for others, provided that the original source and author(s) are credited.</license-p></license></permissions><attrib specific-use="authors">Yiheng Wang, Jiahui Sun, Jingyi Wang, Qiang Mao, Wenpan Dong4, Qingjun Yuan, Lanping Guo, Luqi Huang</attrib></supplementary-material><supplementary-material xmlns:xlink="http://www.w3.org/1999/xlink" id="S3" position="float" orientation="portrait" xlink:type="simple"><object-id content-type="doi" xlink:type="simple">10.3897/phytokeys.213.96546.suppl3</object-id><object-id content-type="arpha" xlink:type="simple">D6DD291F-1BDA-53BA-860D-BB4ABF7E9AB9</object-id><label>Supplementary material 3</label><caption><p>The photo of isotype stored at the <named-content content-type="dwc:institutional_code" xlink:title="Institute of Chinese Materia Medica, China Academy of Chinese Medical Sciences, Beijing, China" xlink:href="http://grbio.org/institution/chinese-academy-traditional-medicine" xlink:type="simple">CMMI</named-content> with accession number HJ220124I01</p></caption><statement content-type="dataType"><label>Data type</label><p>figure (JPG image)</p></statement><media xlink:href="phytokeys-213-131_article-96546__-s003.jpg" mimetype="image" mime-subtype="jpeg" position="float" orientation="portrait" xlink:type="simple" id="oo_769797.jpg"><uri content-type="original_file" xlink:type="simple">https://binary.pensoft.net/file/769797</uri></media><permissions><license xlink:type="simple"><license-p>This dataset is made available under the Open Database License (http://opendatacommons.org/licenses/odbl/1.0/). The Open Database License (ODbL) is a license agreement intended to allow users to freely share, modify, and use this Dataset while maintaining this same freedom for others, provided that the original source and author(s) are credited.</license-p></license></permissions><attrib specific-use="authors">Yiheng Wang, Jiahui Sun, Jingyi Wang, Qiang Mao, Wenpan Dong4, Qingjun Yuan, Lanping Guo, Luqi Huang</attrib></supplementary-material></tp:treatment-sec></tp:taxon-treatment>
