# Supplementary material for: ﻿ Coptishuanjiangensis, a new species of Ranunculaceae from Guangxi, China
Source: PhytoKeys. 2022 Nov 15;213:131–41. doi: 10.3897/phytokeys.213.96546 (PMC9836509; doi:10.3897/phytokeys.213.96546)
Supplement: Supplementary material 1 — Accession number of 23 sequenced or downloaded chloroplast genome in this study [file phytokeys-213-131_article-96546__-s001.xlsx]

## Sheet: Sheet1
Table S1. Accession number of 23 sequenced or downloaded chloroplast genome in this study.
Organism	Sample ID	Database	GB accession no. or NGDC accession no.
Coptis deltoidea	EMS301	GenBank	OM202510
Coptis deltoidea	EMS302	GenBank	OP251124
Coptis omeiensis	EMS201	GenBank	OP251125
Coptis omeiensis	EMS202	GenBank	OP251126
Coptis huanjiangensis	HJ01	GenBank	OP251127
Coptis huanjiangensis	HJ02	GenBank	OP251128
Coptis chinensis var. brevisepala	HS01	GenBank	OM202488
Coptis chinensis var. brevisepala	JY01	GenBank	OM202490
Coptis chinensis var. brevisepala	JGS01	GenBank	OM202498
Coptis chinensis var. chinensis	PZC01	GenBank	OM202503
Coptis chinensis var. chinensis	SZ01	GenBank	OM202505
Coptis chinensis var. chinensis	KL01	GenBank	OM202500
Coptis teeta	FG01	GenBank	OP251129
Coptis teeta	FG02	GenBank	OP251130
Coptis japonica	/	GenBank	MT773635
Coptis quinquesecta	Q41	NGDC	GWHBJIS01000000
Coptis quinquefolia	YL01	NGDC	GWHBJIL01000000
Coptis aspleniifolia	Q38	NGDC	GWHBJIO01000000
Coptis ramosa	Q43	NGDC	GWHBJIM01000000
Coptis trifoliolata	Q45	NGDC	GWHBJIN01000000
Coptis trifolia	Q47	NGDC	GWHBJIT01000000
Asteropyrum peltatum	/	GenBank	MG734862
Asteropyrum cavaleriei	/	GenBank	MG734861
